# Supplementary material for: Genome-Wide Analysis of Genetic Variations and the Detection of Rich Variants of NBS-LRR Encoding Genes in Common Wild Rice Lines
Source: Plant Mol Biol Report. 2018 Jul 22;36(4):618–30. doi: 10.1007/s11105-018-1103-1 (PMC6182389; doi:10.1007/s11105-018-1103-1)
Supplement: Supplementary file 2 — (XLSX 353 kb) [file 11105_2018_1103_MOESM2_ESM.xlsx]

## Sheet: Table S1A
Table S1. Variation validation by Sanger sequencing
Table S1A. Primers used for PCR amplification
Gene	Sense primer(5'-3')	Anti-sense primer(5'-3')
LOC_Os01g05600	TCGTGATGCTGTCGCTTAC	CCTTACACCAGGAAACCC
LOC_Os01g05620	AGGCATCGGTAAGACAACA	CCAGTAAGCGACAGCATCA
LOC_Os01g24490	AGGACATGAAAGAGCCAATTACA	GGTGTGCACCGACACTAGAA
LOC_Os01g25760	GGATCTTCGAGCCAGTTCGT	TAGTGGGCATGGGTGGTCTA
LOC_Os01g36640	TTCTGAGGGCAAGTAAACGG	TTCGGAACAAGGGTGTAAAA
LOC_Os01g52330	CAGGAGTTTGTTGCGTTTG	TGGCTCTTCTTCGGGATT
LOC_Os01g57270	GCTAACAGTTGCTCCCAGTCC	CGTTGATGGTTGCCTCCT
LOC_Os02g12040	TGGCTGTCTTCATCTTCTCG	AGCCCAGTAGCAACAAGATAAA
LOC_Os02g18000	GGCTTTGTGGAACCTGA	ATCTAAGACTGGTGGGAGG
LOC_Os03g26860	CCAACCTTCATACGGAGACC	TGGATGAGCACCACAGGAG
LOC_Os04g03210	CAACTCTGCTGCTGACATCC	GAGCCCTCTTTCGCTATCC
LOC_Os05g41290	TCCCACAAATCCCTTGACCG	GGATGACCCTCCAAACAGCA
LOC_Os05g41310	TGTGCACTGGAGTCACCATC	CTTGCAGGCCCATCCAACTA
LOC_Os06g03500	GATGGAGGCGAACAACACC	CCTCCGCTACCCATCTGTT
LOC_Os06g17900	AAGCTGCCATGTAGGGAGTG	TCAGGCGGACCAGTAGTAGAG
LOC_Os06g22460	AGAAAAGTTTCTTGCTGATACGAA	CAACTTGCAGACCATGCACC
LOC_Os07g17250	ACTGAGTGAGGGATGAGCAAT	AGCAGGCACAACCATGAAC
LOC_Os10g03550	TCCTTCCTACAGTCAGGCTTTG	GTGGGTGATGGTTTCCAGTTC
LOC_Os10g25487	CAAGGCAGCCTGTTTCTGGA	GCTGACACTGACCGACTCAA
LOC_Os11g11770	TGGGAGATAAGGCGTAGATG	TGAACCTGTGCTGGGCTAT
LOC_Os11g11790	ATGAGTAGACCTGACCGTGTTG	TTGTTGAAGGTGGAAGATGG
LOC_Os11g12330	AGATGCTACCTGGTCCTGTCG	GAGGCTGTAATGCTTGTGGTC
LOC_Os11g14390	GGTGCCTGTGGATTCGTT	TCTGCTCATTACCATCTTTCG
LOC_Os11g45840	GTGAATGTTCACTGCTGCCAA	TCGTCCACATGACATCGCTT
LOC_Os11g45930	GCCTGTTTGGGTGGTTCTT	GGTTACCTCCATTTGTTACTTCG
LOC_Os12g36690	TGTCCCTGCAAGTCGTGTTT	TCAAGAATAAAAGGTTCTTGTGCGT

## Sheet: Table S1B
Table S1. Variation validation by Sanger sequencing
Table S1B. Re-sequencing variations validated by Sanger sequencing
S24						Huaye 3						Huaye 4
Gene	Chr	Postion	Re-sequencing Base	Sanger Sequencing Base		Gene	Chr	Postion	Re-sequencing Base	Sanger Sequencing Base		Gene	Chr	Postion	Re-sequencing Base	Sanger Sequencing Base
LOC_Os01g05620	Chr1	2684562	C,G	C,G		LOC_Os01g05620	Chr1	2684461	C,C	C,C		LOC_Os01g05600	Chr1	2671011	A,A	A
	Chr1	2684712	G,A	G,A			Chr1	2684562	G,G	G,G			Chr1	2671209	C,C	C
													Chr1	2671403	C,C	C
LOC_Os01g25760	Chr1	14601947	T,G	T,G		LOC_Os01g36640	Chr1	20329812	G,G	G,G			Chr1	2671434	A,G	A
							Chr1	20330187	T,T	T,T			Chr1	2671443	T,C	T
LOC_Os01g52330	Chr1	30076250	T,T	T,T									Chr1	2671494	T,G	T
	Chr1	30076373	C,T	C,T		LOC_Os01g52330	Chr1	30076093	G,G	G,G			Chr1	2671500	A,T	A
							Chr1	30076250	T,T	T,T			Chr1	2671508	C,G	C
LOC_Os01g57270	Chr1	33092943	G,A	G			Chr1	30076287	A,A	A,A
	Chr1	33092954	C,T	C								LOC_Os01g24490	Chr1	13808665	A,A	A,A
						LOC_Os03g26860	Chr3	15322613	G,G	G,G			Chr1	13808868	T,T	T,T
LOC_Os02g12040	Chr2	6255224	G,GTGGTAGAC	G			Chr3	15322913	A,A	A,A			Chr1	13808918	T,T	T,T
	Chr2	6255281	T,C	T			Chr3	15322953	G,G	G,G			Chr1	13809042	T,T	T,T
	Chr2	6255300	C,A	C			Chr3	15322961	G,G	G,G			Chr1	13809055	C,C	C,C
	Chr2	6255327	A,G	A									Chr1	13809141	A,A	A,A
	Chr2	6255375	G,A	G		LOC_Os04g03210	Chr4	1359977	A,A	A,A
	Chr2	6255386	G,A	G			Chr4	1360010	C,C	C,C		LOC_Os01g36640	Chr1	20329711	T,T	T,T
	Chr2	6255466	A,T	A			Chr4	1360022	G,G	G,G			Chr1	20329756	T,T	T,T
	Chr2	6255488	G,A	G			Chr4	1360056	G,G	G,G			Chr1	20329888	G,G	G,G
	Chr2	6255541	TTAAGGTAAATGG,T	T			Chr4	1360106	C,C	C,C			Chr1	20329930	C,C	C,C
	Chr2	6255658	G,A	G			Chr4	1360121	G,G	G,G			Chr1	20330075	G,G	G,G
	Chr2	6255729	T,C	T			Chr4	1360127	A,A	A,A			Chr1	20330187	T,T	T,T
	Chr2	6256002	G,C	G			Chr4	1360232	G,G	G,G			Chr1	20330334	C,C	C,C
	Chr2	6256016	C,T	C			Chr4	1360247	G,G	G,G
	Chr2	6256026	C,T	C			Chr4	1360271	G,G	G,G		LOC_Os01g52330	Chr1	30076250	T,T	T,T
	Chr2	6256061	C,T	C			Chr4	1360281	A,A	A,A			Chr1	30076287	A,A	A,A
	Chr2	6256080	G,A	G			Chr4	1360300	C,C	C,C
	Chr2	6256129	C,G	C			Chr4	1360481	G,G	G,G		LOC_Os02g18000	Chr2	10448373	G,G	G,G
	Chr2	6256227	A,ATG	A			Chr4	1360502	T,T	T,T			Chr2	10448456	A,A	A,A
	Chr2	6256272	A,G	A									Chr2	10448473	T,T	T,T
						LOC_Os05g41290	Chr5	24186104	G,G	G,G			Chr2	10448550	T,T	T,T
LOC_Os03g26860	Chr3	15322674	G,A	G,A			Chr5	24186110	T,T	T,T
	Chr3	15322727	A,A	A,A			Chr5	24186141	A,A	A,A		LOC_Os03g26860	Chr3	15322613	G,G	G,G
	Chr3	15322757	A,A	A,A			Chr5	24186174	A,A	A,A			Chr3	15322913	A,A	A,A
	Chr3	15322766	A,A	A,A			Chr5	24186246	A,A	A,A			Chr3	15322953	G,G	G,G
	Chr3	15322953	G,G	G,G			Chr5	24186257	A,A	A,A			Chr3	15322961	G,G	G,G
	Chr3	15322961	G,G	G,G			Chr5	24186393	G,G	G,G
	Chr3	15322982	G,G	G,G			Chr5	24186399	G,G	G,G		LOC_Os04g03210	Chr4	1359977	A,A	A,A
	Chr3	15323020	C,A	A,C			Chr5	24186455	G,G	G,G			Chr4	1360010	C,C	C,C
							Chr5	24186469	C,C	C,C			Chr4	1360022	G,G	G,G
LOC_Os04g03210	Chr4	1359977	C,A	C			Chr5	24186493	G,G	G,G			Chr4	1360056	G,G	G,G
	Chr4	1360010	T,C	T			Chr5	24186618	A,A	A,A			Chr4	1360106	C,C	C,C
	Chr4	1360022	A,G	A			Chr5	24186700	C,C	C,C			Chr4	1360121	G,G	G,G
	Chr4	1360056	C,G	C			Chr5	24186755	G,G	G,G			Chr4	1360127	A,A	A,A
	Chr4	1360106	T,C	T			Chr5	24186766	T,T	T,T			Chr4	1360232	G,G	G,G
	Chr4	1360121	G,G	G									Chr4	1360247	G,G	G,G
	Chr4	1360127	G,A	G		LOC_Os05g41310	Chr5	24197651	A,A	A,A			Chr4	1360271	G,G	G,G
	Chr4	1360232	T,G	T			Chr5	24197747	C,C	C,C			Chr4	1360281	A,A	A,A
	Chr4	1360247	A,G	A			Chr5	24197775	C,C	C,C			Chr4	1360300	C,C	C,C
	Chr4	1360271	A,G	A			Chr5	24197933	A,A	A,A
	Chr4	1360281	T,A	T			Chr5	24198102	C,C	C,C		LOC_Os06g03500	Chr6	1349015	A,A	A,A
	Chr4	1360300	T,C	T			Chr5	24198131	C,C	C,C			Chr6	1349023	C,C	C,C
	Chr4	1360481	A,G	A			Chr5	24198174	A,A	A,A			Chr6	1349045	T,T	T,T
	Chr4	1360502	C,T	C			Chr5	24198222	A,A	A,A			Chr6	1349073	C,C	C,C
							Chr5	24198253	T,T	T,T			Chr6	1349079	T,T	T,T
LOC_Os06g03500	Chr6	1349023	T,C	C									Chr6	1349143	T,T	T,T
	Chr6	1349045	C,T	T		LOC_Os06g03500	Chr6	1349015	A,A	A,A			Chr6	1349176	T,T	T,T
	Chr6	1349079	C,T	T			Chr6	1349023	C,C	C,C			Chr6	1349200	G,G	G,G
	Chr6	1349099	T,C	C			Chr6	1349045	T,T	T,T			Chr6	1349309	T,T	T,T
	Chr6	1349143	C,T	T			Chr6	1349079	T,T	T,T			Chr6	1349320	T,T	T,T
	Chr6	1349176	C,T	T			Chr6	1349143	T,T	T,T			Chr6	1349332	A,A	A,A
	Chr6	1349200	A,G	G			Chr6	1349176	T,T	T,T
	Chr6	1349217	A,C	A			Chr6	1349200	G,G	G,G		LOC_Os06g17900	Chr6	10389620	T,T	T,T
	Chr6	1349309	G,T	T			Chr6	1349309	T,T	T,T			Chr6	10389639	T,T	T,T
	Chr6	1349320	C,T	T			Chr6	1349320	T,T	T,T			Chr6	10389743	A,A	A,A
	Chr6	1349332	G,A	A			Chr6	1349332	A,A	A,A			Chr6	10389750	A,A	A,A
							Chr6	1349500	C,C	C,C			Chr6	10389856	T,G	G
LOC_Os06g22460	Chr6	13056094	T,C	T,C			Chr6	1349526	T,T	T,T			Chr6	10389864	A,T	T
							Chr6	1349686	T,T	T,T			Chr6	10389872	C,T	C
LOC_Os07g17250	Chr7	10174816	A,G	A,G			Chr6	1349728	G,G	G,G			Chr6	10389926	T,C	C
	Chr7	10174914	C,A	A,C			Chr6	1349833	A,A	A,A			Chr6	10389941	G,C	C
	Chr7	10174933	G,G	G,G									Chr6	10389991	A,T	T
	Chr7	10174955	G,T	G,T		LOC_Os07g17250	Chr7	10174933	G,G	G,G			Chr6	10390120	A,A	A,A
	Chr7	10174977	A,G	A,G			Chr7	10175037	A,A	A,A
	Chr7	10175037	A,A	A,A								LOC_Os10g03550	Chr10	1534726	G,G	G,G
						LOC_Os11g12330	Chr11	6882324	A,A	A,A			Chr10	1534751	C,C	C,C
LOC_Os10g03550	Chr10	1534726	G,G	G,G									Chr10	1534792	G,G	G,G
	Chr10	1534751	C,C	C,C		LOC_Os11g14390	Chr11	8083659	A,A	A,A			Chr10	1534825	TATA,TATA	TATA,TATA
	Chr10	1534792	G,G	G,G			Chr11	8083713	T,T	T,T			Chr10	1534836	C,C	C,C
	Chr10	1534825	TATA,TATA	TATA,TATA			Chr11	8083719	T,T	T,T			Chr10	1534845	G,G	G,G
	Chr10	1534836	C,C	C,C			Chr11	8083790	T,T	T,T			Chr10	1535124	G,G	G,G
	Chr10	1534845	G,G	G,G			Chr11	8083826	C,C	C,C			Chr10	1535162	A,A	A,A
	Chr10	1535124	G,G	G,G			Chr11	8084005	G,G	G,G
	Chr10	1535162	A,A	A,A			Chr11	8084058	A,A	A,A		LOC_Os11g14390	Chr11	8083659	A,A	A,A
	Chr10	1535224	T,TCTA	TCTA									Chr11	8083713	T,T	T,T
						LOC_Os11g45840	Chr11	27735693	C,A	C			Chr11	8083719	T,T	T,T
LOC_Os10g25487	Chr10	13173010	T,T	T,T			Chr11	27735727	A,T	A			Chr11	8083790	T,T	T,T
	Chr10	13173079	G,G	G,G			Chr11	27735767	A,AAG	A			Chr11	8083826	C,C	C,C
	Chr10	13173142	A,A	A,A			Chr11	27735778	A,G	A			Chr11	8084005	G,G	G,G
	Chr10	13173209	G,G	G,G			Chr11	27735857	C,A	C
	Chr10	13173325	G,G	G,G			Chr11	27735869	T,A	T		LOC_Os11g45930	Chr11	27796910	T,T	T,T
	Chr10	13173583	G,G	G,G			Chr11	27735900	G,A	G			Chr11	27796957	G,G	G,G
							Chr11	27735936	T,C	T			Chr11	27797050	C,C	C,C
LOC_Os11g11770	Chr11	6534791	G,C	G,C									Chr11	27797072	A,A	A,A
						LOC_Os11g45930	Chr11	27796768	G,C	G,C
LOC_Os11g11790	Chr11	6545557	G,G	G,G			Chr11	27796927	A,A	A,A		LOC_Os12g36690	Chr12	22479196	A,A	A,A
	Chr11	6545576	G,G	G,G			Chr11	27796957	G,G	G,G			Chr12	22479274	G,G	G,G
							Chr11	27796984	A,A	A,A
LOC_Os11g12330	Chr11	6882149	T,T	T,T			Chr11	27797050	C,C	C,C
	Chr11	6882238	A,A	A,A			Chr11	27797072	G,A	G,A
	Chr11	6882247	G,G	G,G
	Chr11	6882406	T,T	T,T
LOC_Os11g14390	Chr11	8083659	A,A	A,A
	Chr11	8083713	T,T	T,T
	Chr11	8083719	T,T	T,T
	Chr11	8083790	T,T	T,T
	Chr11	8084005	G,G	G,G
	Chr11	8084058	A,A	A,A
	Chr11	8084091	C,C	C,C
LOC_Os11g45840	Chr11	27735693	C,A	C
	Chr11	27735727	A,T	A
	Chr11	27735767	A,AAG	A
	Chr11	27735778	A,G	A
	Chr11	27735809	CAAA,C	C
	Chr11	27735857	C,A	C
	Chr11	27735869	T,A	T
	Chr11	27735900	G,A	G
	Chr11	27735936	T,C	T
	Chr11	27735970	C,T	C
	Chr11	27736132	A,G	G
	Chr11	27736355	C,G	G
LOC_Os12g36690	Chr12	22478797	C,T	C
	Chr12	22478814	T,G	T
	Chr12	22478980	C,G	C
	Chr12	22479007	G,A	G
	Chr12	22479032	C,T	C
	Chr12	22479044	G,A	G
	Chr12	22479098	G,A	G

## Sheet: Table S2A
Table S2. Statistics of variation-rich and variation-poor regions.
Table S2A. Statistics of SNP-rich regions.
S24				Huaye 3				Huaye 4
Chr	Region (Mb)	Density (SNPs/100kb)		Chr	Region (Mb)	Density (SNPs/100kb)		Chr	Region (Mb)	Density (SNPs/100kb)
Chr01	1.9-2.0	1125		Chr01	7.3-7.4	992		Chr01	2.8-2.9	914
Chr01	2.8-2.9	947		Chr07	12.6-12.7	935		Chr01	3.8-3.9	951
Chr01	7.3-7.4	1086		Chr09	6.7-6.8	1024		Chr01	11.3-11.4	930
Chr01	9.1-9.2	1004		Chr09	6.8-6.9	837		Chr01	15.8-15.9	1083
Chr01	12.5-12.6	965		Chr10	2.9-3.0	1043		Chr01	16.4-16.5	974
Chr01	20.2-20.3	1094		Chr10	12.2-12.3	983		Chr01	16.5-16.6	872
Chr01	41.1-41.2	907		Chr11	17.8-17.9	1258		Chr01	17.0-17.1	861
Chr02	2.9-3.0	1032		Chr12	0.6-0.7	677		Chr01	17.1-17.2	943
Chr02	6.2-6.3	1044		Chr12	22.1-22.2	730		Chr01	17.8-17.9	1050
Chr02	7.5-7.6	1017		Chr12	24.4-24.5	762		Chr01	20.2-20.3	1211
Chr02	8.1-8.2	995		Chr12	24.6-24.7	799		Chr01	22.4-22.5	921
Chr02	8.4-8.5	1281		Chr12	26.1-26.2	961		Chr01	24.6-24.7	900
Chr02	12.7-12.8	1006		Chr12	26.7-26.8	662		Chr01	30.7-20.8	961
Chr02	19.4-19.5	1196		Chr12	27.0-27.1	921		Chr01	33.4-33.5	878
Chr03	15.7-15.8	853						Chr02	7.9-8.0	986
Chr03	19.9-20.0	876						Chr02	12.7-12.8	1074
Chr03	20.0-20.1	885						Chr02	16.7-16.8	1128
Chr03	20.2-20.3	862						Chr02	16.8-16.9	1257
Chr03	20.3-20.4	898						Chr03	16.8-16.9	980
Chr03	20.4-20.5	929						Chr04	12.6-12.7	1026
Chr03	25.7-25.8	897						Chr05	16.1-16.2	1136
Chr03	26.6-26.7	882						Chr10	2.9-3.0	1040
Chr03	28.6-28.7	847						Chr10	12.2-12.3	1053
Chr03	34.4-34.5	937
Chr04	0.6-0.7	982
Chr04	5.1-5.2	980
Chr04	9.6-9.7	984
Chr04	10.0-10.1	1108
Chr04	10.6-10.7	1118
Chr04	10.7-10.8	1334
Chr04	10.8-10.9	1117
Chr04	16.5-16.6	1028
Chr05	14.0-14.1	981
Chr05	17.1-17.2	977
Chr05	25.0-25.1	881
Chr05	28.1-28.2	922
Chr06	7.1-7.2	1055
Chr06	12.9-13.0	1071
Chr06	28.6-28.7	1032
Chr08	6.0-6.1	1058
Chr08	11.8-11.9	992
Chr08	12.0-12.1	1002
Chr09	0.6-0.7	978
Chr09	1.0-1.1	936
Chr09	5.6-5.7	1170
Chr09	6.1-6.2	936
Chr09	10.0-10.1	903
Chr09	10.3-10.4	926
Chr09	11.0-11.1	1216
Chr09	22.2-22.3	1096
Chr09	22.3-22.4	958
Chr10	13.0-13.1	1192
Chr11	13.1-13.2	1382
Chr11	17.8-17.9	1384
Chr12	1.3-1.4	1073
Chr12	4.2-4.3	1009
Chr12	4.3-4.4	1178
Chr12	4.7-4.8	1014
Chr12	7.2-7.3	1071

## Sheet: Table S2B
Table S2. Statistics of variation-rich and variation-poor regions.
Table S2B. Statistics of SNP-poor regions.
S24				Huaye 3				Huaye 4
Chr	Region (Mb)	Density (SNPs/100kb)		Chr	Region (Mb)	Density (SNPs/100kb)		Chr	Region (Mb)	Density (SNPs/100kb)
Chr08	13.2-13.3	38		Chr10	3.2-3.3	127		Chr01	0-0.1	31
				Chr10	4.1-4.2	63		Chr01	0.1-0.2	28
				Chr10	5.0-5.1	151		Chr01	0.2-0.3	66
				Chr10	10.8-10.9	2		Chr01	0.3-0.4	6
				Chr10	13.0-13.1	90		Chr01	0.4-0.5	16
				Chr10	22.1-22.2	34		Chr01	0.5-0.6	19
				Chr10	22.2-22.3	19		Chr01	0.6-0.7	18
				Chr10	22.3-22.4	11		Chr01	1.1-1.2	66
				Chr10	22.4-22.5	13		Chr01	1.2-1.3	40
				Chr10	23.2-23.3	10		Chr01	1.3-1.4	116
								Chr01	1.7-1.8	129
								Chr01	5.6-5.7	126
								Chr01	6.0-6.1	76
								Chr01	6.6-6.7	117
								Chr01	6.7-6.8	71
								Chr01	7.9-8.0	92
								Chr01	8.0-8.1	37
								Chr01	8.1-8.2	69
								Chr01	8.2-8.3	33
								Chr01	8.3-8.4	14
								Chr01	8.4-8.5	19
								Chr01	8.5-8.6	52
								Chr01	8.6-8.7	43
								Chr01	13.0-13.1	124
								Chr01	15.0-15.1	72
								Chr01	16.8-16.9	54
								Chr01	19.6-19.7	87
								Chr01	19.8-19.9	122
								Chr01	21.1-21.2	53
								Chr01	25.7-25.8	111
								Chr01	41.4-41.5	24
								Chr01	41.5-41.6	58
								Chr01	41.6-41.7	63
								Chr01	42.2-42.3	123
								Chr01	42.3-42.4	79
								Chr01	42.7-42.8	99
								Chr01	42.8-42.9	101

## Sheet: Table S2C
Table S2. Statistics of variation-rich and variation-poor regions.
Table S2C. Statistics of InDel-rich regions.
S24				Huaye 3				Huaye 4
Chr	Region (Mb)	Density (InDles/100kb)		Chr	Region (Mb)	Density (InDles/100kb)		Chr	Region (Mb)	Density (InDles/100kb)
Chr01	0.2-0.3	251		Chr01	3.8-3.9	384		Chr01	2.8-2.9	250
Chr01	1.3-1.4	320		Chr01	7.3-7.4	363		Chr01	3.3-3.4	220
Chr01	1.5-1.6	233		Chr01	8.1-8.2	259		Chr01	3.8-3.9	390
Chr01	1.9-2.0	385		Chr01	9.0-9.1	386		Chr01	12.5-12.6	284
Chr01	2.0-2.1	235		Chr01	9.7-9.8	294		Chr01	13.9-14.0	228
Chr01	2.1-2.2	249		Chr01	10.3-10.4	305		Chr01	14.0-14.1	222
Chr01	2.5-2.6	245		Chr01	12.5-12.6	298		Chr01	21.6-21.7	294
Chr01	2.7-2.8	282		Chr01	30.7-30.8	259		Chr01	22.4-22.5	263
Chr01	2.8-2.9	284		Chr01	43.1-43.2	305		Chr01	29.5-29.6	226
Chr01	3.4-3.5	268		Chr02	14.2-14.3	274		Chr01	30.7-30.8	259
Chr01	5.7-5.8	259		Chr02	15.3-15.4	286		Chr01	40.5-40.6	229
Chr01	7.3-7.4	387		Chr02	34.0-34.1	276		Chr01	43.1-43.2	300
Chr01	9.0-9.1	268		Chr03	2.4-2.5	294		Chr02	6.2-6.3	282
Chr01	9.1-9.2	359		Chr05	6.8-6.9	287		Chr02	6.4-6.5	251
Chr01	9.7-9.8	317		Chr05	19.4-19.5	309		Chr02	6.7-6.8	270
Chr01	12.5-12.6	323		Chr05	28.7-28.8	277		Chr02	7.9-8.0	329
Chr01	18.8-18.9	261		Chr06	4.3-4.4	370		Chr02	8.8-8.9	272
Chr01	23.8-23.9	296		Chr07	4.3-4.4	322		Chr02	12.7-12.8	241
Chr01	23.9-30.0	239		Chr07	7.3-7.4	248		Chr02	20.1-20.2	248
Chr01	24.0-24.1	243		Chr07	11.0-11.1	252		Chr02	21.0-21.1	254
Chr01	30.1-30.2	264		Chr07	16.8-16.9	254		Chr02	22.5-22.6	277
Chr01	38.9-39.0	338		Chr07	24.5-24.6	245		Chr03	3.8-3.9	234
Chr01	39.4-39.5	251		Chr07	26.7-26.8	275		Chr03	14.2-14.3	267
Chr01	41.1-41.2	260		Chr07	27.7-27.8	263		Chr03	14.4-14.5	260
Chr02	0.9-1.0	292		Chr08	4.3-4.4	307		Chr03	15.3-15.4	290
Chr02	1.0-1.1	242		Chr08	8.2-8.3	301		Chr03	15.6-15.7	248
Chr02	2.9-3.0	225		Chr08	16.3-16.4	307		Chr03	22.8-22.9	261
Chr02	4.7-4.8	238		Chr09	13.9-14.0	270		Chr03	33.9-34.0	234
Chr02	6.1-6.2	325		Chr10	2.9-3.0	374		Chr03	34.0-34.1	270
Chr02	6.2-6.3	311		Chr10	14.2-14.3	254		Chr03	34.7-34.8	232
Chr02	6.3-6.4	280		Chr10	15.9-16.0	348		Chr04	2.4-2.5	253
Chr02	6.4-6.5	234		Chr10	16.6-16.7	315		Chr04	4.4-4.5	277
Chr02	6.5-6.6	268		Chr10	20.3-20.4	317		Chr04	12.6-12.7	299
Chr02	6.6-6.7	234		Chr11	4.2-4.3	262		Chr04	16.6-16.7	255
Chr02	6.8-6.9	218		Chr11	4.3-4.4	287		Chr04	18.4-18.5	256
Chr02	7.4-7.5	238		Chr11	17.3-17.4	301		Chr04	18.5-18.6	388
Chr02	7.5-7.6	307		Chr11	17.8-17.9	270		Chr05	19.4-19.5	312
Chr02	8.0-8.1	230		Chr11	22.2-22.3	266		Chr06	4.3-4.4	239
Chr02	8.1-8.2	301		Chr11	23.2-23.3	268		Chr06	7.3-7.4	271
Chr02	8.2-8.3	312		Chr11	23.9-24.0	264		Chr06	29.4-29.5	292
Chr02	8.4-8.5	374		Chr12	7.1-7.2	183		Chr07	7.3-7.4	275
Chr02	8.8-8.9	259		Chr12	22.1-22.2	276		Chr07	13.5-13.6	283
Chr02	10.0-10.1	252		Chr12	22.4-22.5	313		Chr07	15.3-15.4	349
Chr02	10.7-10.8	243		Chr12	22.6-22.7	209		Chr07	21.6-21.7	264
Chr02	10.9-11.0	308		Chr12	23.4-23.5	228		Chr07	26.0-26.1	257
Chr02	11.5-11.6	228		Chr12	24.2-24.3	194		Chr07	26.7-26.8	258
Chr02	12.7-12.8	227		Chr12	26.1-26.2	317		Chr07	27.7-27.8	265
Chr02	18.2-18.3	341		Chr12	26.8-26.9	183		Chr08	19.8-19.9	288
Chr02	19.1-19.2	223		Chr12	26.9-27.0	227		Chr09	13.9-14.0	276
Chr02	19.3-19.4	266		Chr12	27.0-27.1	462		Chr09	15.0-15.1	240
Chr02	19.4-19.5	328						Chr09	22.2-22.3	264
Chr02	19.6-19.7	236						Chr10	2.9-3.0	373
Chr02	19.9-20.0	242						Chr10	3.0-3.1	275
Chr02	21.8-21.9	229						Chr10	14.2-14.3	255
Chr02	22.5-22.6	261						Chr10	15.9-16.0	352
Chr02	23.9-24.0	293						Chr10	16.6-16.7	309
Chr02	24.2-24.3	220						Chr10	20.3-20.4	286
Chr02	24.3-24.4	230						Chr11	4.2-4.3	253
Chr02	25.3-25.4	252						Chr11	4.3-4.4	283
Chr02	35.1-35.2	244						Chr11	5.8-5.9	249
Chr03	4.9-5.0	242						Chr11	17.3-17.4	292
Chr03	13.6-13.7	201						Chr11	22.5-22.6	320
Chr03	14.2-14.3	291						Chr12	7.8-7.9	303
Chr03	15.3-15.4	303						Chr12	8.8-8.9	274
Chr03	15.7-15.8	245						Chr12	22.4-22.5	325
Chr03	15.8-15.9	204						Chr12	26.1-26.2	308
Chr03	20.3-20.4	202						Chr12	27.0-27.1	460
Chr03	20.4-20.5	228
Chr03	22.8-22.9	217
Chr03	23.5-23.6	203
Chr03	24.8-24.9	228
Chr03	25.5-25.6	204
Chr03	26.6-26.7	329
Chr03	28.6-28.7	281
Chr03	28.9-29.0	212
Chr03	33.9-34.0	210
Chr03	34.0-34.0	276
Chr03	34.2-34.3	250
Chr03	34.4-34.5	346
Chr03	34.8-34.9	304
Chr03	35.2-35.3	236
Chr03	35.3-35.4	273
Chr04	0.6-0.7	231
Chr04	1.7-1.8	259
Chr04	2.4-2.5	383
Chr04	4.4-4.5	302
Chr04	5.1-5.2	364
Chr04	5.3-5.4	241
Chr04	12.6-12.7	286
Chr04	16.2-16.3	255
Chr04	16.5-16.6	320
Chr04	18.0-18.1	235
Chr04	18.2-18.3	246
Chr04	18.4-18.5	262
Chr04	24.8-24.9	274
Chr04	30.5-30.6	265
Chr05	1.7-1.8	243
Chr05	1.8-1.9	288
Chr05	1.9-2.0	229
Chr05	2.1-2.2	311
Chr05	4.8-4.9	299
Chr05	5.8-5.9	227
Chr06	7.1-7.2	365
Chr05	16.8-16.9	261
Chr05	17.1-17.2	270
Chr05	17.2-17.3	230
Chr05	17.9-18.0	249
Chr05	18.4-18.5	285
Chr05	19.4-19.5	313
Chr05	20.2-20.3	242
Chr05	25.0-25.1	292
Chr05	26.9-27.0	286
Chr05	27.3-27.4	232
Chr05	28.1-28.2	344
Chr05	28.7-28.8	304
Chr06	1.7-1.8	323
Chr06	2.3-2.4	295
Chr06	3.0-3.1	292
Chr06	4.2-4.3	292
Chr06	4.3-4.4	265
Chr06	7.2-7.3	293
Chr06	20.9-21.0	342
Chr06	22.8-22.9	265
Chr06	28.6-28.7	360
Chr07	1.7-1.8	302
Chr07	16.8-16.9	278
Chr07	19.9-20.0	268
Chr07	20.3-20.4	303
Chr08	1.5-1.6	288
Chr08	2.1-2.2	305
Chr08	6.0-6.1	271
Chr08	9.1-9.2	257
Chr08	9.4-9.5	251
Chr08	15.7-15.8	286
Chr08	19.8-19.9	268
Chr08	20.0-20.1	252
Chr08	20.6-20.7	254
Chr08	21.8-21.9	312
Chr08	23.8-23.9	272
Chr08	25.3-25.4	306
Chr08	26.8-26.9	275
Chr08	26.9-27.0	258
Chr08	27.2-27.3	298
Chr09	11.0-11.1	240
Chr09	11.4-11.5	233
Chr09	13.5-13.6	232
Chr09	13.9-14.0	318
Chr09	22.2-22.3	433
Chr09	22.3-22.4	312
Chr10	2.9-3.0	324
Chr10	3.0-3.0	321
Chr10	13.0-13.1	527
Chr10	13.8-13.9	384
Chr10	15.9-16.0	276
Chr10	20.2-20.3	272
Chr10	20.3-20.4	395
Chr11	5.8-5.9	316
Chr11	16.9-17.0	303
Chr11	17.8-17.9	294
Chr11	22.5-22.6	361
Chr11	23.9-24.0	317
Chr11	24.6-24.7	367
Chr12	1.3-1.4	326
Chr12	4.7-4.8	295
Chr12	7.1-7.2	297
Chr12	7.8-7.9	329
Chr12	8.0-8.1	275
Chr12	8.8-8.9	286
Chr12	10.7-10.8	267
Chr12	18.5-18.6	294
Chr12	19.8-19.9	265
Chr12	20.0-20.1	256
Chr12	20.8-20.9	266
Chr12	21.2-21.3	267
Chr12	22.1-22.2	267
Chr12	22.4-22.5	316
Chr12	23.4-23.5	336
Chr12	27.0-27.1	422

## Sheet: Table S2D
Table S2. Statistics of variation-rich and variation-poor regions.
Table S2D. Statistics of InDel-poor regions.
S24				Huaye 3				Huaye 4
Chr	Region (Mb)	Density (InDles/100kb)		Chr	Region (Mb)	Density (InDles/100kb)		Chr	Region (Mb)	Density (InDles/100kb)
Chr02	13.6-13.7	9		NA	NA	NA		Chr01	0-0.1	7
								Chr01	0.1-0.2	4
								Chr01	0.3-0.4	4
								Chr01	0.4-0.5	15
								Chr01	0.5-0.6	9
								Chr01	0.6-0.7	12
								Chr01	1.1-1.2	12
								Chr01	1.2-1.3	17
								Chr01	6.0-6.1	18
								Chr01	6.7-6.8	20
								Chr01	7.9-8.0	22
								Chr01	8.0-8.1	18
								Chr01	8.1-8.2	22
								Chr01	8.2-8.3	16
								Chr01	8.3-8.4	13
								Chr01	8.4-8.5	15
								Chr01	8.5-8.6	18
								Chr01	8.6-8.7	13
								Chr01	13.0-13.1	10
								Chr01	13.6-13.7	24
								Chr01	15.0-15.1	8
								Chr01	16.8-16.9	8
								Chr01	19.6-19.7	15
								Chr01	19.7-19.8	20
								Chr01	21.1-21.2	17
								Chr01	21.5-21.6	20
								Chr01	41.4-41.5	11
								Chr01	41.5-41.6	22
								Chr01	41.6-41.7	21
								Chr02	35.7-35.8	1

## Sheet: Table S3
Table S3. Distribution of SNP zygosity across twelve chromosomes
Chromosome	S24					Huaye 3					Huaye 4
	Homozygosity		Heterozygosity			Homozygosity		Heterozygosity			Homozygosity		Heterozygosity
Chr01	85574	0.4381	109775	0.5619		161432	0.9142	15144	0.0858		191155	0.915	17747	0.085
Chr02	69725	0.3984	105276	0.6016		70403	0.857	11748	0.143		153502	0.8892	19121	0.1108
Chr03	81950	0.5078	79436	0.4922		133018	0.919	11729	0.081		155625	0.9173	14034	0.0827
Chr04	64235	0.3801	104767	0.6199		70752	0.8187	15673	0.1813		124047	0.8651	19345	0.1349
Chr05	41787	0.3198	88863	0.6802		102940	0.8869	13127	0.1131		105873	0.8772	14824	0.1228
Chr06	77786	0.5164	72859	0.4836		104765	0.891	12816	0.109		130094	0.8936	15484	0.1064
Chr07	74442	0.5137	70463	0.4863		110389	0.9024	11946	0.0976		122545	0.8858	15804	0.1142
Chr08	65299	0.4556	78015	0.5444		115573	0.8915	14062	0.1085		77989	0.8371	15180	0.1629
Chr09	52596	0.4768	57705	0.5232		40482	0.8024	9969	0.1976		92909	0.8784	12864	0.1216
Chr10	55695	0.4627	64681	0.5373		115897	0.9107	11361	0.0893		114793	0.9052	12018	0.0948
Chr11	73138	0.4521	88648	0.5479		127965	0.8873	16254	0.1127		111838	0.864	17598	0.136
Chr12	72540	0.526	65359	0.474		36300	0.7453	12403	0.2547		112280	0.8635	17747	0.1365
Total	814767	0.4525	985847	0.5475		1189916	0.8839	156232	0.1161		1492650	0.8862	191766	0.1138

## Sheet: Table S4
Table S4. Annotation and distribution of SNPs in different genomic regions
Region	Effect type	S24			Huaye 3			Huaye 4
		Number	Percent		Number	Percent		Number	Percent
UPSTREAM	UPSTREAM	408972	0.22659		310428	0.23003		391830	0.2323
INTERGENIC	INTERGENIC	394446	0.21854		302235	0.22396		381530	0.2262
DOWNSTREAM	DOWNSTREAM	332902	0.18444		248954	0.18448		313760	0.18602
INTRON	INTRON	304579	0.16875		220759	0.16358		275735	0.16347
UTR_3_PRIME	UTR_3_PRIME	34821	0.01929		24623	0.01825		29862	0.0177
UTR_5_PRIME	UTR_5_PRIME	15272	0.00846		11076	0.00821		13334	0.00791
	START_GAINED	3111	0.00172		2241	0.00166		2698	0.0016
SPLICE_SITE_REGION	SPLICE_SITE_REGION	7490	0.00415		5296	0.00392		6428	0.00381
SPLICE_SITE_ACCEPTOR	SPLICE_SITE_ACCEPTOR	1022	0.00057		718	0.00053		954	0.00057
SPLICE_SITE_DONOR	SPLICE_SITE_DONOR	968	0.00054		699	0.00052		914	0.00054
EXON or NONE	START_LOST	590	0.00033		407	0.0003		533	0.00032
	INTRAGENIC	96	5e-05		69	5e-05		79	5e-05
	NON_SYNONYMOUS_START	32	2e-05		25	2e-05		30	2e-05
EXON	NON_SYNONYMOUS_CODING	169226	0.09376		125152	0.09274		153834	0.0912
	SYNONYMOUS_CODING	123956	0.06868		91351	0.06769		107943	0.064
	STOP_GAINED	6172	0.00342		4557	0.00338		6090	0.00361
	STOP_LOST	1003	0.00056		784	0.00058		976	0.00058
	SYNONYMOUS_STOP	195	0.00011		127	9e-05		164	0.0001
Others		36	2e-05		10	1e-05		33	2e-05
Total		1804889	1		1349511	1		1686727	1

## Sheet: Table S5
Table S5. Annotation and distribution of InDels in different genomic regions
Region	Effect type	S24			Huaye 3			Huaye 4
		Number	Percent		Number	Percent		Number	Percent
UPSTREAM	UPSTREAM	113588	0.25527		86452	0.2589		101822	0.26002
INTERGENIC	INTERGENIC	103983	0.23369		80499	0.24108		95410	0.24364
DOWNSTREAM	DOWNSTREAM	90987	0.20448		68736	0.20585		81178	0.2073
INTRON	INTRON	85006	0.19104		61376	0.18381		71030	0.18139
UTR_3_PRIME	UTR_3_PRIME	13012	0.02924		9103	0.02726		10498	0.02681
UTR_5_PRIME	UTR_5_PRIME	10082	0.02266		7228	0.02165		7995	0.02042
	UTR_5_DELETED	1	0		0	0		0	0
SPLICE_SITE_REGION	SPLICE_SITE_REGION	1630	0.00366		1122	0.00336		1255	0.0032
SPLICE_SITE_DONOR	SPLICE_SITE_DONOR	322	0.00072		237	0.00071		291	0.00074
SPLICE_SITE_ACCEPTOR	SPLICE_SITE_ACCEPTOR	248	0.00056		170	0.00051		199	0.00051
EXON or NONE	INTRAGENIC	250	0.00056		194	0.00058		214	0.00055
	START_LOST	127	0.00029		102	0.00031		105	0.00027
EXON	FRAME_SHIFT	14052	0.03158		10455	0.03131		12269	0.03133
	CODON_INSERTION	4504	0.01012		3012	0.00902		3431	0.00876
	CODON_DELETION	3445	0.00774		2571	0.0077		2888	0.00737
	CODON_CHANGE_PLUS_CODON_DELETION	2101	0.00472		1515	0.00454		1692	0.00432
	CODON_CHANGE_PLUS_CODON_INSERTION	1179	0.00265		805	0.00241		915	0.00234
	STOP_GAINED	317	0.00071		242	0.00072		299	0.00076
	STOP_LOST	120	0.00027		89	0.00027		95	0.00024
Others		14	3e-05		6	2e-05		11	3e-05
Total		444968	1		333914	1		391597	1

## Sheet: Table S6
Table S6. Statistics of structure variations
Type	S24				Huaye 3				Huaye 4
	Intergenic	Exon	Intron		Intergenic	Exon	Intron		Intergenic	Exon	Intron
DEL	3012	1821	787		4359	2732	943		3699	1891	940
INS	423	134	151		785	431	183		733	176	237
INV	47	100	14		45	240	10		71	102	14
Total	3482	2055	952		5189	3403	1136		4503	2169	1191

[truncated: 13 more sheets: Table S7, Table S8, Table S9, Table S10A, Table S10B, Table S10C, Table S11A, Table S11B, Table S12A, Table S12B, Table S13A, Table S13B, Table S14]
